# Supplementary material for: Analysis of D-dimer levels for the detection of deep venous thrombosis for patients with spinal metastasis undergoing decompression with fixation
Source: BMC Musculoskelet Disord. 2024 Aug 27;25:672. doi: 10.1186/s12891-024-07792-5 (PMC11348527; doi:10.1186/s12891-024-07792-5)
Supplement: Supplementary file 1 — Additional file 1. Parameters data of all the patients [file 12891_2024_7792_MOESM1_ESM.xls]

## Sheet: 100个患者的数据
疾病	性别	年龄	高血压	糖尿病	冠心病	COPD	吸烟	体重指数	术前腿痛	术后腿痛	术前腰背痛	术后腰背痛	术前ODI	术后ODI	术前ASIA	术后ASIA	Tomita	Tokuhashi	化疗	放疗	手术时间	出血量	输血	术后住院天数	术后引流量	节段	伤口积血	伤口出血	电解质紊乱	脑脊液漏	感染	急性尿潴留	胸腔积液	肠梗阻	术前栓塞	肿瘤	术前HB	术前PLT	术前PT	术前APTT	术前FIB	术前DD	术后HB	术后PLT	术后PT	术后APTT	术后FIB	术后DD
1	0	58	1	0	0	0	0	25.98	0	0	6	3	30	20	5	5	6	7	1	0	180	1500	1	7	700	4	0	0	0	0	0	0	0	0	0	7	103	228	11.2	26.1	337	27.68	113	179	11.4	24.7	248	23.45
1	0	66	0	0	0	0	0	22.03	0	0	6	3	60	50	3	4	6	5	0	0	120	200	0	6	285	3	0	0	0	0	0	0	0	0	0	1	131	256	11.2	25.8	467	1.79	99	257	11.4	29.2	497	2.56
1	1	52	1	0	0	0	0	22.7583	5	3	7	4	70	40	4	4	10	2	1	1	160	150	0	7	350	3	0	0	0	0	0	0	0	0	0	1	151	207	11.9	24.8	321	2.15	136	170	12.5	24.4	315	7.81
1	1	67	0	0	0	0	0	27.6817	6	4	5	4	50	20	3	3	7	7	0	0	180	600	1	15	415	5	0	0	0	0	0	0	0	0	0	7	122	160	12.3	25.1	288	4.3	141	133	11.8	25	327	3.91
1	1	71	0	0	0	0	0	20.9572	6	3	3	2	50	20	5	5	3	11	0	0	180	1000	1	10	295	3	0	0	0	0	0	0	0	0	1	7	133	339	11.3	27.3	261	1.52	116	232	12	24.8	269	6.9
1	0	65	0	0	0	0	0	15.8169	6	6	6	4	70	70	3	3	6	0	1	1	180	400	0	8	215	3	0	0	1	0	0	0	0	0	0	3	105	304	12.7	28.8	423	4.4	117	270	13.4	29.6	319	2.6
1	1	67	1	0	0	0	0	29.4078	4	2	5	3	50	30	5	5	3	11	0	0	150	200	0	8	550	3	0	0	0	0	0	0	0	0	1	7	102	192	11.2	22.2	390	3.78	94	166	12.5	24.3	24.3	13.51
1	0	60	0	0	0	0	0	18.5901	0	0	2	1	70	60	1	1	4	7	0	0	180	1000	1	6	390	6	0	0	0	0	0	0	0	0	0	7	126	219	11.2	22.8	324	0.57	91	126	13.3	23.3	195	4.45
0	0	68	0	0	0	0	0	20.55	5	3	3	3	60	40	5	5	10	3	0	0	180	200	0	4	140	3	0	0	0	1	0	0	0	0	1	1	113	189	10.2	24.5	268	3.03	117	259	12.3	28.5	358	2.87
0	0	65	0	1	0	0	0	25.71	4	2	0	0	50	30	5	5	5	11	0	0	180	1000	1	11	450	3	0	0	0	0	0	0	0	0	1	4	113	172	10.6	26.1	413	0.19	98	141	12.3	26.5	426	3.7
0	0	67	0	0	0	0	0	18.1	6	3	3	2	50	20	5	5	8	4	0	0	180	600	1	9	590	4	0	0	0	0	0	0	0	0	0	1	117	257	10.2	24.5	319	0.55	92	149	11.8	25.3	455	4.38
0	1	41	1	0	0	0	0	25.1	6	3	4	3	50	20	5	5	8	5	0	0	120	400	0	6	440	3	0	0	0	0	0	0	0	0	0	2	117	365	12.8	26.1	418	3.25	95	261	10.5	25.1	335	3.73
0	1	60	0	0	0	0	0	21.97	0	0	2	1	20	20	5	5	7	11	0	0	150	400	0	13	350	3	0	0	0	0	0	0	0	0	0	2	145	141	12.6	26.8	207	0.23	121	134	14.9	26.3	625	1.32
0	1	69	1	0	0	0	0	26.08	0	0	6	3	20	20	5	5	5	9	1	1	180	400	0	4	480	3	0	0	0	0	0	0	0	0	0	3	139	244	11.8	25.9	764	1.5	100	172	12.3	26.9	477	2.96
0	0	60	0	0	0	0	0	19.53	0	0	6	3	30	20	5	5	8	6	0	0	180	400	0	8	130	3	0	0	0	0	0	0	0	0	0	1	137	168	12.3	27.2	625	1.41	105	230	16.5	23.6	366	2.67
0	0	60	1	0	0	0	0	24.22	0	0	6	3	20	20	5	5	2	14	0	0	180	300	0	9	340	3	0	0	0	0	0	0	0	0	0	5	128	184	11	27.8	304	0.37	113	137	16.6	26.7	293	1.91
0	1	57	1	0	0	0	0	24.22	6	3	5	3	60	30	5	5	6	10	0	0	180	430	0	9	420	3	0	0	0	0	0	0	0	0	1	6	140	185	11.2	28.6	513	0.32	124	176	16.1	28	700	1.2
0	0	73	1	0	0	1	0	29.14	0	0	6	5	20	20	5	5	4	10	0	0	180	300	0	8	255	3	0	0	0	0	0	0	0	0	1	1	140	287	11.4	30.4	461	0.33	120	229	14.4	29.8	666	4.35
0	1	58	0	1	0	0	0	23.38	7	4	2	2	50	30	5	5	4	9	0	0	180	2500	1	6	620	3	1	0	0	0	0	0	0	0	0	6	160	169	10.1	28.7	396	0.41	123	110	16	26.3	261	3.59
0	1	76	1	0	1	0	1	24.22	0	0	0	0	0	0	5	5	6	9	1	0	120	200	0	17	950	3	0	0	0	1	1	0	0	0	0	1	110	127	11.4	25.2	291	1.1	107	294	15.8	25.4	344	2.33
0	1	53	0	0	0	0	0	19.03	6	4	5	3	50	30	5	5	6	7	0	0	180	400	0	5	310	3	0	0	0	0	0	0	0	0	0	1	139	196	12.7	41.9	470	0.9	101	196	13.3	29.5	401	1.91
0	1	64	0	0	0	0	0	23.88	6	3	6	3	60	30	5	5	7	8	1	0	180	400	0	5	380	4	0	0	0	0	0	0	0	0	0	3	122	197	11.7	29.6	298	0.34	103	179	13.8	26.3	418	3.79
0	1	65	1	0	0	0	0	31.52	7	3	5	2	70	30	4	5	5	10	0	0	180	1500	1	9	370	3	0	1	0	0	0	0	0	0	1	6	145	169	11.5	29.1	387	1.81	129	182	11.3	26.9	356	5.44
0	1	50	0	0	0	0	0	23.56	6	3	6	3	60	30	5	5	10	6	1	1	180	200	0	11	440	3	0	0	0	0	0	0	0	0	1	7	141	267	10.8	31.6	507	0.31	111	218	11.2	28	344	4.26
0	0	56	1	0	0	0	0	24.79	2	0	7	4	50	30	5	5	3	13	0	0	150	600	1	10	5	6	0	0	0	0	0	0	0	0	1	6	100	218	10.9	27.6	446	3.02	95	189	11.2	25.2	401	4.99
0	1	55	0	0	1	0	0	23.03	0	0	6	3	60	50	3	4	6	5	0	0	180	400	0	7	600	4	0	0	0	0	0	0	0	0	0	7	142	197	10.6	24	261	0.31	131	204	11.3	28.2	582	7.82
0	0	67	1	1	0	0	0	24.52	8	4	6	4	70	30	5	5	3	10	0	0	150	500	1	7	610	3	0	0	0	0	0	0	0	0	1	6	127	263	10.3	26.3	431	1.91	97	200	11.7	36	702	2.68
0	0	60	0	0	0	0	0	20	7	3	7	3	60	30	4	5	5	8	0	0	180	300	0	5	230	7	0	0	0	0	0	0	0	0	1	1	110	163	10.9	24.4	269	0.7	104	175	11.2	26.9	358	1.76
0	0	49	0	0	0	0	0	22.23	0	0	6	4	40	40	5	5	3	13	0	1	180	500	1	5	300	5	0	0	0	0	0	0	0	0	0	5	125	199	9.9	24.7	235	0.6	97	171	11.3	26.7	367	1.44
0	1	63	0	0	0	0	0	20.76	6	3	6	3	40	30	5	5	6	7	0	0	150	300	0	4	180	3	0	0	0	0	0	0	0	0	0	1	120	124	11	25.6	287	1.78	92	92	11.4	26.7	357	14.35
0	0	54	0	0	0	0	0	25.5102	8	5	8	5	80	65	3	3	4	9	1	1	180	100	0	7	230	3	0	0	0	0	0	0	0	0	0	3	119	267	11.2	26.9	300	0.79	103	238	11.4	28.1	300	0.74
0	0	69	1	0	0	0	0	32.0312	0	0	6	5	50	40	5	5	8	5	1	0	180	600	1	6	412	6	0	0	0	0	0	0	0	0	0	1	124	129	10.6	25.6	403	0.89	110	231	10.5	23.4	406	3.15
0	1	56	0	0	0	0	0	22.921	0	0	5	3	80	70	2	3	4	9	0	0	180	2000	1	13	725	5	0	0	0	0	0	0	0	0	1	2	128	69	12.4	29.9	351	1.7	100	47	21.6	32.2	111	26.09
0	1	66	1	0	0	0	0	25.7117	7	3	6	3	70	30	5	5	6	9	0	0	120	100	0	5	100	3	0	0	0	0	0	0	0	0	0	7	133	311	10.5	23.3	507	0.77	122	368	11.2	26.4	355	2
0	0	49	0	0	0	0	0	25.3906	0	0	7	3	40	20	5	5	3	11	1	0	150	100	0	5	185	4	0	0	0	0	0	0	0	0	0	7	93	189	10.9	27.3	392	0.74	87	180	11.5	25.2	304	0.79
0	0	52	0	0	0	0	0	20.4491	0	0	6	3	70	50	3	3	6	5	0	0	180	100	0	8	585	5	0	0	0	0	0	0	0	0	0	1	123	226	11.1	26.6	274	1.17	91	159	11.8	26.8	225	5.78
0	1	71	1	0	0	0	0	26.1224	7	3	6	3	70	40	5	5	7	7	0	0	180	400	0	8	395	3	0	0	0	1	0	0	0	0	1	1	150	247	10.8	28.1	401	0.77	123	236	11.3	31	388	6.6
0	0	65	1	0	1	0	0	25.6745	0	0	4	2	20	20	5	5	6	4	0	0	180	400	0	13	345	5	1	0	0	0	0	0	0	0	0	1	123	228	10.9	27.2	298	0.46	100	226	12	24	293	4.37
0	1	58	0	0	0	0	0	19.721	0	0	0	0	80	70	3	3	8	3	1	0	180	500	1	5	385	4	0	0	0	0	0	0	0	0	1	1	130	354	12.5	27.5	771	4.17	115	304	12.5	27.2	433	6.09
0	1	74	1	0	0	0	0	24.224	5	3	6	3	60	45	5	5	8	6	0	0	240	1000	1	8	470	3	0	0	0	0	0	0	0	0	0	7	110	375	12.6	29.4	735	2.35	98	300	13	29.7	551	1.9
0	1	57	0	0	0	0	0	19.8407	5	2	5	2	40	30	5	5	5	10	0	0	120	500	1	6	420	3	0	0	0	0	0	0	0	0	0	6	110	179	11.7	31.6	522	1.2	98	163	11	29.7	441	5.5
0	1	60	0	1	0	0	0	25.5102	1	0	7	4	20	20	5	5	3	10	0	0	180	300	0	6	170	3	0	0	0	0	0	0	0	0	0	6	151	226	12.1	26.8	601	0.36	119	209	12.6	28.2	415	1.91
0	0	38	0	0	0	0	0	28.7317	6	3	6	3	60	60	5	5	3	11	0	0	180	400	0	6	570	3	0	0	0	0	0	0	0	0	0	5	117	253	12.5	25.6	388	0.94	112	220	12.9	24.6	309	6.72
0	0	62	0	0	0	0	0	24.8358	6	4	5	4	70	50	3	5	10	4	1	0	180	400	1	7	445	5	0	0	0	0	0	0	0	0	0	2	118	195	13.6	29.2	456	3.94	98	130	13.1	27.5	337	19.89
0	1	27	0	0	0	0	0	17.7461	0	0	5	1	30	20	5	5	10	5	1	0	180	600	1	9	690	6	0	0	0	0	0	0	0	0	0	2	139	176	12.7	30.2	652	1.71	116	159	13.9	33.1	494	1.99
0	0	69	0	0	0	0	0	17.6693	0	0	6	3	30	20	5	5	10	7	0	0	180	400	0	10	690	3	0	0	0	0	0	0	0	0	0	2	98	137	13.8	27.2	304	7.21	93	110	13.8	32.8	298	14.47
0	0	55	0	0	0	0	0	23.8343	7	3	8	3	60	40	5	5	10	2	0	0	180	400	0	6	305	3	0	0	0	0	0	1	0	0	1	3	111	199	11.6	23.6	347	8.18	80	132	12.1	27.6	220	11.54
0	1	79	1	1	0	0	1	27.0416	0	0	6	3	60	30	5	5	10	4	0	0	120	300	0	7	390	3	0	0	0	0	0	0	0	0	0	1	119	193	12.4	27.6	357	1.54	100	166	12.6	26.7	347	6.82
0	1	56	1	0	0	0	0	23.5102	0	0	5	3	30	20	5	5	6	4	1	1	180	200	0	7	180	4	0	0	0	0	0	0	0	0	0	1	113	220	13.5	36.4	582	1.43	108	178	13.4	33.2	573	4.83
0	0	63	0	0	0	0	0	21.7778	7	4	7	3	60	50	4	4	10	4	0	0	180	200	1	10	230	5	0	0	0	0	0	0	1	0	0	1	144	260	12.6	21.5	522	7.98	132	182	14.8	21.5	444	5.7
0	1	71	0	0	0	0	0	21.9671	0	0	6	3	40	30	5	5	5	10	1	0	100	150	0	6	240	3	0	0	0	0	0	0	0	0	0	1	96	250	12.2	24.3	481	0.35	84	259	12.7	27.5	393	1.99
0	0	65	0	0	0	0	0	25.1039	0	0	6	2	40	30	5	5	5	10	1	0	100	100	0	5	320	3	0	0	0	0	0	0	0	0	0	1	108	296	11.9	26.5	309	0.21	103	302	12.6	30	372	0.52
0	1	66	1	0	0	0	0	21.7738	7	3	7	2	60	20	5	5	10	5	0	0	180	1500	1	11	530	4	0	0	0	0	0	0	0	0	0	1	97	317	14.4	29.6	446	0.44	105	251	13.8	32.8	433	2.1
0	1	36	0	0	0	0	0	25.0135	0	0	5	3	20	20	5	5	6	7	1	0	180	500	0	5	530	2	0	0	0	0	0	0	0	0	0	1	146	190	11.1	23.8	309	0.19	125	171	12.1	23.6	307	0.97
0	1	64	0	0	0	0	0	22.2753	2	2	2	2	20	20	5	5	9	9	0	1	180	600	1	6	180	3	0	0	0	0	0	0	0	0	0	2	125	153	11.9	26.5	269	0.44	108	144	12.2	25.7	261	1.72
0	1	56	1	0	0	0	0	22.8571	5	3	2	2	40	20	5	5	3	11	0	0	180	1200	1	5	510	5	0	0	0	0	0	0	0	0	0	7	148	217	11.8	26	253	1.18	114	170	12.2	25	269	1.08
0	1	69	0	0	0	0	0	23.3887	6	4	5	3	60	40	3	4	4	7	1	0	180	400	1	6	1050	6	0	0	0	0	0	0	0	0	0	7	90	208	12.6	30.1	446	1.7	83	110	14	33.1	315	2.29
0	1	50	0	0	0	0	0	30.0712	7	3	6	3	50	20	4	5	6	7	0	0	180	1000	1	5	520	4	0	0	0	0	0	0	0	0	0	7	157	159	11.8	26.5	230	0.19	102	148	12.9	27.7	172	1.78
0	1	82	0	0	0	0	0	20.9366	3	2	6	3	50	30	5	5	6	5	0	0	180	1000	1	4	310	3	0	0	0	0	0	1	0	0	0	2	127	227	12.3	24.5	406	1.15	121	173	12.9	28	233	9.23
0	0	70	0	0	0	0	0	20.2291	4	3	5	2	50	20	5	5	6	10	0	0	180	400	1	5	230	3	0	0	0	0	0	0	0	0	0	1	107	308	12.4	27.2	652	0.42	122	238	12.5	26.7	522	9.3
0	1	36	0	0	0	0	0	22.4913	0	0	5	2	30	20	5	5	4	8	0	0	150	400	0	4	100	3	0	0	0	0	0	0	0	0	0	7	163	251	10.2	27.2	361	0.19	136	237	12.9	30.8	414	0.85
0	1	68	1	0	0	0	0	21.7079	5	2	5	2	40	20	5	5	6	9	0	0	180	400	0	5	60	3	0	0	0	0	0	0	0	0	0	7	139	190	12	27.2	269	0.27	124	176	12.2	26.8	327	10.73
0	1	65	1	0	0	0	0	21.2953	2	2	6	2	60	50	4	4	8	7	0	0	180	400	1	14	280	3	0	0	0	0	1	0	0	0	0	6	124	231	13.4	28.3	652	3.74	120	259	13.6	28.5	652	2.22
0	0	67	1	0	0	0	0	22.5827	5	2	5	2	60	50	5	5	5	8	0	0	180	400	0	5	200	3	0	0	0	0	0	0	0	0	0	3	131	174	12.4	26.9	481	2.26	114	176	14.3	30.2	444	8.94
0	0	49	1	0	0	0	0	24.6548	5	2	5	2	40	20	5	5	9	9	0	0	180	400	0	4	420	3	0	0	0	0	0	0	0	0	0	2	114	126	12.8	27.3	253	0.19	107	110	13.4	23.3	443	2
0	1	52	0	0	0	0	1	24.4473	4	2	5	2	50	40	4	4	7	9	0	0	140	1000	1	6	350	3	0	0	0	0	0	0	0	0	0	7	128	239	12.4	25.4	304	2.09	113	168	13.2	23.8	666	6.39
0	1	57	1	0	0	0	0	20.9343	3	2	5	4	50	30	5	5	6	6	1	0	240	500	1	4	280	5	0	0	0	0	0	0	0	0	0	1	119	296	11.8	25.2	728	3.79	100	258	13.6	26.3	413	4.8
0	1	54	0	0	0	0	1	24.8016	3	2	3	2	30	20	5	5	6	9	1	1	150	500	0	4	380	3	0	0	0	0	0	0	0	0	0	7	133	133	11.6	24.9	304	0.19	102	135	12.6	24.3	261	0.57
0	1	68	0	0	0	0	0	21.1389	5	2	2	2	30	20	5	5	6	6	0	0	120	400	0	6	330	3	0	0	0	0	0	0	0	0	0	1	128	220	11.8	27.5	474	1.73	111	208	12.3	24.9	444	7.19
0	1	41	0	0	0	0	0	22.4913	3	2	5	2	40	20	5	5	6	8	0	0	180	1200	1	4	320	6	0	0	0	0	0	0	0	0	0	2	129	151	11.2	26.6	390	1.13	102	111	12	23.9	354	2.83
0	0	40	0	0	0	0	0	24.2215	0	0	0	0	10	10	5	5	5	11	0	0	90	100	0	3	55	3	0	0	0	0	0	0	0	0	0	7	148	192	11.1	26.8	245	0.19	116	156	11.6	24	403	0.67
0	1	66	0	0	0	0	0	21.6049	5	3	4	2	60	30	3	3	5	7	0	0	180	1500	1	5	350	4	0	0	0	0	0	0	0	0	0	2	147	86	12.8	26.1	427	0.74	108	54	12.6	27	493	2.51
0	0	31	0	0	0	0	0	32.4467	4	2	5	2	40	20	5	5	6	7	0	0	90	50	0	4	40	3	0	0	0	0	0	0	0	0	0	1	125	254	12.4	27.8	360	0.26	119	274	12	24.2	333	1.07
0	0	61	1	1	0	0	0	22.1893	2	2	5	2	30	20	5	5	6	6	1	0	180	400	1	3	215	4	0	0	0	0	0	0	0	0	0	1	120	187	12.2	23.8	319	1.83	106	144	12.5	23.6	253	6.45
0	1	69	0	1	0	0	0	21.4692	4	2	5	2	40	20	5	5	6	6	0	0	200	800	1	5	320	4	0	0	0	0	0	0	0	0	0	1	132	271	11.3	27.7	326	1.66	112	240	12.9	27.4	269	6.93
0	1	68	0	0	0	0	1	21.2245	5	3	5	3	50	30	5	5	8	5	0	0	180	400	1	5	190	3	0	0	0	1	0	0	0	0	0	1	143	268	11.9	26.9	438	0.69	109	201	13.3	27.1	293	5.5
0	0	65	0	0	0	0	0	23.7954	2	2	5	2	30	20	5	5	3	13	0	0	180	400	0	6	320	3	0	0	0	0	0	0	0	0	1	6	111	262	11.7	27.4	267	0.56	91	208	12.1	26.9	303	3.3
0	1	52	0	0	0	0	0	27.9155	2	2	5	2	30	20	5	5	7	0	1	0	180	500	1	6	340	5	0	0	0	0	0	0	0	0	0	3	112	139	11.2	23.8	339	0.28	103	115	11.7	22	315	3.13
0	0	47	0	0	0	0	0	22.3081	2	1	2	1	20	10	5	5	5	12	0	0	120	200	0	6	150	3	0	0	0	0	0	0	0	0	0	5	141	353	10.7	24.7	319	0.23	124	269	12.1	21.1	258	1.22
0	1	75	1	0	0	0	0	28.3447	0	0	5	3	30	20	5	5	6	7	0	0	120	400	0	4	520	4	0	0	0	0	0	0	0	0	0	1	143	177	11.4	27.7	217	2.65	126	177	12.7	26.5	220	9.19
0	1	60	0	0	0	0	0	26.2976	0	0	7	3	30	20	5	5	5	7	0	0	240	1000	1	5	430	5	0	0	0	0	0	0	0	0	0	1	158	233	12.9	26	487	0.78	134	165	13.6	27.6	367	15.21
0	1	53	0	0	0	0	1	30.8329	3	2	6	2	40	20	5	5	6	6	0	0	180	800	1	5	420	5	0	0	0	0	0	0	0	0	0	1	151	134	11.7	27	326	2.44	143	133	12.7	23.5	288	4.82
0	0	34	0	0	0	0	0	36.2123	6	4	5	3	60	40	2	3	2	13	1	0	150	200	0	6	740	4	0	0	0	0	0	0	0	0	0	5	118	279	12	27.6	404	0.43	107	271	12.6	23.6	355	2.87
0	1	52	1	0	0	0	0	23.597	2	1	2	1	20	10	5	5	6	10	0	0	180	500	0	5	315	3	0	0	0	0	0	0	0	0	0	2	156	349	16	17.5	418	4.32	138	325	14.9	34.7	326	13.23
0	1	49	0	0	0	0	0	23.597	5	3	5	3	50	30	5	5	4	11	0	0	180	400	0	5	560	7	0	0	0	0	0	0	0	0	1	6	129	223	12.5	25.6	741	0.81	118	188	12	21.8	543	20.17
0	0	81	1	0	0	0	0	21.875	0	0	5	3	20	10	5	5	2	15	0	0	120	200	0	6	230	3	0	0	0	0	0	0	0	0	1	4	126	322	12.7	24.4	392	0.84	111	291	12.7	22.6	411	2.01
0	0	81	0	0	0	0	0	23.4375	0	0	6	3	30	20	5	5	10	7	0	0	150	600	1	6	425	5	0	0	0	0	0	0	0	0	1	1	113	169	12.7	26.8	359	2.35	122	146	13	28.6	367	6.33
0	1	66	0	0	0	0	1	23.1241	5	3	4	2	50	20	5	5	10	5	1	0	120	200	0	5	480	3	0	0	0	0	0	0	0	0	0	1	101	121	11.8	27.9	273	0.96	103	124	12	28.7	245	0.88
0	1	63	0	0	0	0	1	20.2812	2	1	5	3	40	20	5	5	6	7	0	0	180	400	0	6	235	3	0	0	0	0	0	0	0	0	1	3	133	307	12.1	28.2	639	1.18	104	321	12.3	29.1	543	4.8
0	1	57	0	0	0	0	1	23.1544	2	1	2	1	20	10	5	5	3	11	0	0	180	800	1	5	740	6	0	0	0	0	0	0	0	0	0	3	151	170	12	25.9	188	1.42	133	131	11.8	24.3	193	3.37
0	1	71	1	0	0	0	0	21.2585	0	0	5	3	30	20	5	5	5	11	0	0	100	400	0	5	630	3	0	0	0	0	0	0	0	0	0	2	127	111	13.1	25.7	334	0.85	105	120	11.9	24.8	286	2.69
0	1	65	1	1	0	0	1	25.565	0	0	4	3	40	20	5	5	10	5	0	0	180	200	0	5	500	3	0	0	0	0	0	0	0	0	1	1	126	274	12.9	29.8	672	2.95	103	465	14.3	27.6	524	6.63
0	1	59	0	0	0	0	0	20.2812	0	0	5	2	20	10	5	5	8	6	1	1	120	200	0	4	530	3	0	0	0	0	0	0	0	0	0	2	99	121	13.2	25.6	375	0.93	103	130	12.6	23.6	375	2.33
2	1	22	0	0	0	0	0	14.87	0	0	3	2	60	50	3	4	5	7	0	0	210	500	1	6	1530	4	0	0	0	1	0	0	0	0	0	7	123	262	11.3	27.3	329	0.17	104	188	12.2	23.3	197	2.87
2	1	62	0	0	0	0	1	23.39	0	0	7	3	80	60	3	3	6	4	0	0	180	400	0	17	630	5	0	0	0	0	0	0	0	1	0	1	139	232	12.7	35.3	469	0.62	118	207	13.2	31.6	357	23.34
2	1	65	0	0	0	0	0	22.4082	7	3	6	3	70	30	5	5	6	7	1	1	180	600	1	12	465	6	0	0	0	0	0	0	0	0	1	7	103	129	11.2	22.5	494	2.86	92	196	12.9	28.5	325	36.96
2	1	45	0	0	0	0	0	30.1162	0	0	6	3	70	60	3	4	10	3	0	0	180	600	0	11	640	3	0	0	0	0	0	0	0	0	0	3	149	114	11.8	25.5	269	18.66	105	95	11.4	32	375	15.33
2	0	75	0	0	0	0	0	25.5588	2	2	5	2	30	20	5	5	7	8	0	0	180	400	1	10	150	3	0	0	0	0	0	0	0	0	0	1	121	327	13.1	29.2	354	0.85	107	262	12.7	27.1	321	9.72
2	0	68	0	0	0	0	0	27.9696	5	2	5	2	50	20	5	5	10	7	0	0	120	300	0	9	180	4	0	0	0	0	0	0	0	0	1	7	135	246	11.2	26.3	453	0.63	108	203	12.4	21.8	333	17.53
3	0	72	1	0	0	0	0	27.0416	6	3	4	2	40	20	5	5	6	10	0	0	180	300	0	12	185	3	0	0	0	0	0	0	0	0	0	2	117	164	11.9	29	486	0.76	93	138	12.4	33.7	487	1.11
